# Supplementary material for: Exploring Factors Associated with Health Status and Dietary Supplement Use Among Portuguese Adults: A Cross-Sectional Online Survey
Source: Healthcare (Basel). 2025 Mar 30;13(7):769. doi: 10.3390/healthcare13070769 (PMC11988924; doi:10.3390/healthcare13070769)
Supplement: Supplementary file 1 [file healthcare-13-00769-s001.zip]

Archive with 1 entries (1 files):
- healthcare-3529330-supplementary.pdf
